# Supplementary material for: Brainstem Anesthesia and Cardiac Arrest Following Peribulbar Block: A Case Report and Systematic Review of the Literature
Source: J Clin Med. 2024 Nov 1;13(21):6572. doi: 10.3390/jcm13216572 (PMC11546325; doi:10.3390/jcm13216572)
Supplement: Supplementary file 1 [file jcm-13-06572-s001.zip]

Archive with 3 entries (3 files):
- jcm-3276762-Supplementary Material S1.pdf
- jcm-3276762-Supplementary Material S2.pdf
- jcm-3276762-Supplementary Material S3.pdf
